# Supplementary material for: Characterization of the Ca2+-Gated and Voltage-Dependent K+-Channel Slo-1 of Nematodes and Its Interaction with Emodepside
Source: PLoS Negl Trop Dis. 2014 Dec 18;8(12):e3401. doi: 10.1371/journal.pntd.0003401 (PMC4270693; doi:10.1371/journal.pntd.0003401)
Supplement: S3 Fig — Multi-sequence-alignment of deduced proteins encoded by Trichuris suis slo-1.1 and slo-1.2 cDNAs in fasta format. (FASTA) [file pntd.0003401.s003.fasta]

>TsuSlo-1.2.1
------------------------------------MTDDERKCLEQRYYWCFLLSSIVTFCLSMLCVVSWRIITYICIDPSGLDEPHRIKYDVLNDPDATQAKEAIVNGADQSVAQARRSPVTICGPNGAQERVEGSQVGWMTEAKDWAGELISGQSTTGRILVVLVFVLSIGSLIIYFYDASHPNFQVETCISWSKSPSQQIDLAFNIFFLIYFFIRFVAATDKVWFLLEVYSFVDYFTIPPSFVAIYLERTWLGLRFLRALRLMTVPDILQYLNVLKTSSSIRLAQLVSIFVSVSLTGAGFLHLLENSGDPFQNFQNPQRITYWECVYFLVVTMGTVGYGDICCKTTLGRLFMVFFILGGLAMFASYVPEIADLIGSRQKYGGEYKAENGKRHIVVCGYITYESVSHFLQDFLHEDRDDVDVEVVFVHRVPPDLELEGLFKRHFTKVEFFQGTVMDSIDLSRVKVHKADACLILANKYSSDPDAEDAANIMRVISLKNYSPDIRVIVQLMQYHNKAYLLNIPSWNWKTGDDVICLAELKLGILAQSCLAPGFSTMMANLFAMRSFKTSPNTPCWLNDYLRGAGMEIYTETLSHSFVGMTFPETVELIFVKLKLLLLAIEVKDDDNLECTIIINPESSAIIKVNTQGFFIAQSADEVKRAFYYCQKCHEDIQDVNMIKKCKCRNLTLFRKGVRHIILANRTAKVLSPVERGAKEKAEEDDETERSSPFTANAIKARDVRIPARASFSSGGDKTDGNDMKYDSTGMFHWCRSRPIEEVILQREQAATTLLSNHVVICMFADKNSPLIGLRNFVMPLRASNYHYHELKHVVIVGDVEYLRREWKMLQNMPKITVLNGNPLSRADLRAVNVNLCDMCVIISARIPNPNEDPTLTDKEAILASLNIKAMNFDATTAQLYHPLGNSSLNSPPMALFESKIKSGTQIPLLTELVNDSNVQFLDQDDEDDPNTELYLTQPFTCGKAFAISVLDSLMSTTYFNDSALTLIRTFVTGGATPELEEKGPMSHRSIWNY---------------------------------------------------------------------------------------------------------------------------------------
>TsuSlo-1.2.3
------------------------------------MTDDERKCLEQRYYWCFLLSSIVTFCLSMLCVVSWRIITYICIDPSGLDEPHRIKYDVLNDPDATQAKEAIVNGADQSVAQARRSPVTICGPNGAQERVEGSQVGWMTEAKDWAGELISGQSTTGRILVVLVFVLSIGSLIIYFYDASHPNFQVETCISWSKSPSQQIDLAFNIFFLIYFFIRFVAATDKVWFLLEVYSFVDYFTIPPSFVAIYLERTWLGLRFLRALRLMTVPDILQYLNVLKTSSSIRLAQLVSIFVSVSLTGAGFLHLLENSGDPFQNFQNPQRITYWECVYFLVVTMGTVGYGDICCKTTLGRLFMVFFILGGLAMFASYVPEIADLIGSRQKYGGEYKAENGKRHIVVCGYITYESVSHFLQDFLHEDRDDVDVEVVFVHRVPPDLELEGLFKRHFTKVEFFQGTVMDSIDLSRVKVHKADACLILANKYSSDPDAEDAANIMRVISLKNYSPDIRVIVQLMQYHNKAYLLNIPSWNWKTGDDVICLAELKLGILAQSCLAPGFSTMMANLFAMRSFKTSPNTPCWLNDYLRGAGMEIYTETLSHSFVGMTFPETVELIFVKLKLLLLAIEVKDDDNLECTIIINPESSAIIKVNTQGFFIAQSADEVKRAFYYCQKCHEDIQDVNMIKKCKCRNLTLFRKGVRHIILANRTAKVLSPVERGAKEKAEEDDETERSSPFTANAIKARDVRIPARASFSSGGDKTDGNDMKYDSTGMFHWCRSRPIEEVILQREQAATTLLSNHVVICMFADKNSPLIGLRNFVMPLRASNYHYHELKHVVIVGDVEYLRREWKMLQNMPKITVLNGNPLSRADLRAVNVNLCDMCVIISARIPNPNEDPTLTDKEAILASLNIKAMNFDATTAQLYHPLGNSSLNSPPMALFESKIKSGTQIPLLTELVNDSNVQFLDQDDEDDPNTELYLTQPFTCGKAFAISVLDSLMSTTYFNDSALTLIRTFVTGGATPELEEKGPMSHRSIWNY---------------------------------------------------------------------------------------------------------------------------------------
>TsuSlo-1.2.5
------------------------------------MTDDERKCLEQRYYWCFLLSSIVTFCLSMLCVVSWRIITYICIDPSGLDEPHRIKYDVLNDPDATQAKEAIVNGADQSVAQARRSPVTICGPNGAQERVEGSQVGWMTEAKDWAGELISGQSTTGRILVVLVFVLSIGSLIIYFYDASHPNFQVETCISWSKSPSQQIDLAFNIFFLIYFFIRFVAATDKVWFLLEVYSFVDYFTIPPSFVAIYLERTWLGLRFLRALRLMTVPDILQYLNVLKTSSSIRLAQLVSIFVSVSLTGAGFLHLLENSGDPFQNFQNPQRITYWECVYFLVVTMGTVGYGDICCKTTLGRLFMVFFILGGLAMFASYVPEIADLIGSRQKYGGEYKAENGKRHIVVCGYITYESVSHFLQDFLHEDRDDVDVEVVFVHRVPPDLELEGLFKRHFTKVEFFQGTVMDSIDLSRVKVHKADACLILANKYSSDPDAEDAANIMRVISLKNYSPDIRVIVQLMQYHNKAYLLNIPSWNWKTGDDVICLAELKLGILAQSCLAPGFSTMMANLFAMRSFKTSPNTPCWLNDYLRGAGMEIYTETLSHSFVGMTFPETVELIFVKLKLLLLAIEVKDDDNLECTIIINPESSAIIKVNTQGFFIAQSADEVKRAFYYCQKCHEDIQDVNMIKKCKCRNLTLFRKGVRHIILANRTAKVLSPVERGAKEKAEEDDETERSSPFTANAIKARDVRIPARASFSSGGDKTDGNDMKYDSTGMFHWCRSRPIEEVILQREQAATTLLSNHVVICMFADKNSPLIGLRNFVMPLRASNYHYHELKHVVIVGDVEYLRREWKMLQNMPKITVLNGNPLSRADLRAVNVNLCDMCVIISARIPNPNEDPTLTDKEAILASLNIKAMNFDATTAQLYHPLGNSSLNSPPMALFESKIKSGTQIPLLTELVNDSNVQFLDQDDEDDPNTELYLTQPFTCGKAFAISVLDSLMSTTYFNDSALTLIRTFVTGGATPELEEKGPMSHRSIWNY---------------------------------------------------------------------------------------------------------------------------------------
>TsuSlo-1.2.2
MLAPMMAGDHPKGSGASWHYPYAYSCNTSTPYDFYPMTDDERKCLEQRYYWCFLLSSIVTFCLSMLCVVSWRIITYICIDPSGLDEPHRIKYDVLNDPDATQAKEAIVNGADQSVAQARRSPVTICGPNGAQERVEGSQVGWMTEAKDWAGELISGQSTTGRILVVLVFVLSIGSLIIYFYDASHPNFQVETCISWSKSPSQQIDLAFNIFFLIYFFIRFVAATDKVWFLLEVYSFVDYFTIPPSFVAIYLERTWLGLRFLRALRLMTVPDILQYLNVLKTSSSIRLAQLVSIFVSVSLTGAGFLHLLENSGDPFQNFQNPQRITYWECVYFLVVTMGTVGYGDICCKTTLGRLFMVFFILGGLAMFASYVPEIADLIGSRQKYGGEYKAENGKRHIVVCGYITYESVSHFLQDFLHEDRDDVDVEVVFVHR------------------------------------------------------------------------------------------------------------------------------------------------------------------------------------------------------------------------------------------------------------------------------------------------------------------------------------------------YW-----------------------------------------------------------------------------------------------------------------------------------------------------------------------------------------------------------------------------------------------------------------------------------------------------------------------------------------------------------------------------------------------------------
>TsuSlo-1.2.4
MLAPMMAGDHPKGSGASWHYPYAYSCNTSTPYDFYPMTDDERKCLEQRYYWCFLLSSIVTFCLSMLCVVSWRIITYICIDPSGLDEPHRIKYDVLNDPDATQAKEAIVNGADQSVAQARRSPVTICGPNGAQERVEGSQVGWMTEAKDWAGELISGQSTTGRILVVLVFVLSIGSLIIYFYDASHPNFQVETCISWSKSPSQQIDLAFNIFFLIYFFIRFVAATDKVWFLLEVYSFVDYFTIPPSFVAIYLERTWLG-------------------------------------------------------------------------------KGTI-------------------------------------------------EKSCQAHITVAP--CFVQACAFCGPFG-----------------------------------------------------------------------------------------------------------------------------------------------------------------------------------------------------------------------------------------------------------------------------------------------------------------------------------------------------------------------------------------------------------------------------------------------------------------------------------------------------------------------------------------------------------------------------------------------------------------------------------------------------------------------------------------------------------------------------------------------------------------------------
>TsuSlo-1.2.6
MLAPMMAGDHPKGSGASWHYPYAYSCNTSTPYDFYPMTDDERKCLEQRYYWCFLLSSIVTFCLSMLCVVSWRIITYICIDPSGLDEPHRIKYDVLNDPDATQAKEAIVNGADQSVAQARRSPVTICGPNGAQERVEGSQVGWMTEAKDWAGELISGQSTTGRILVVLVFVLSIGSLIIYFYDASHPNFQVETCISWSKSPSQQIDLAFNIFFLIYFFIRFVAATDKVWFLLEVYSFVDYFTIPPSFVAIYLERTWLGLRFLRALRLMTVPDILQYLNVLKTSSSIRLAQLVSIFVSVSLTGAGFLHLLENSGDPFQNFQNPQRITYWECVYFLVVTMGTVGYGDICCKTTLGRLFMVFFILGGLAMFASYVPEIADLIGSRQKYGGEYKAENGKRHIVVCGYITYESVSHFLQDFLHEDRDDVDVEVVFVHRVPPDLELEGLFKRHFTKVEFFQGTVMDSIDLSRVKVHKADACLILANKYSSDPDAEDAANIMRVISLKNYSPDIRVIVQLMQYHNKAYLLNIPSWNWKTGDDVICLAELKLGILAQSCLAPGFSTMMANLFAMRSFKTSPNTPCWLNDYLRGAGMEIYTETLSHSFVGMTFPETVELIFVKLKLLLLAIEVKDDDNLECTIIINPESSAIIKVNTQGFFIAQSADEVKRAFYYCQKCHEDIQDVNMIKKCKCRNLTLFRKGVRHIILANRTAKVLSPVERGAKEKAEEDDETERSSPFTANAIKARDVRIPARASFSSGGDKTDGNDMKYDSTGMFHWCRSRPIEEVILQREQAATTLLSNHVVICMFADKNSPLIGLRNFVMPLRASNYHYHELKHVVIVGDVEYLRREWKMLQNMPKITVLNGNPLSRADLRAVNVNLCDMCVIISARIPNPNEDPTLTDKEAILASLNIKAMNFDATTAQLYHPLGNSSLNSPPMALFESKIKSGTQIPLLTELVNDSNVQFLDQDDEDDPNTELYLTQPFTCGKAFAISVLDSLMSTTYFNDSALTLIRTFVTGGATPELEVILAEGGDLKGAPSTPQLLRKRDRCRIAQYGITEGPFVNFGVQEGWTYGSLFLQALRKHGMLLIGLYRLQEMQPEEVTKRFVITAPPENMKLQMTDLVFVLEPFDHGIPYEPAKR---------------------------------
>TsuSlo-1.1.4
------------------------------------MTEEERRCLEERKYWCFLLSSIITFCLSMLLVVTYRILNHLCCERKKSSR----RADV-TEPDHRDANGLFPTSASNNTVEKTLLTAAADTQSPQQHQTEEAHVGWMTEAKDWAGELISGQSTTGRILVVLVFVLSIASLIIYFYDASNPHFQVETCIPLSQSPSQQIDLAFNIFFLVYFFIRFIAATDKVWFLLEVYSFVDYFTIPPSFVAIYLERNWLGLRFVRALRLMSVPDILQYLNVLKTCRSIRLTQLLSIFLSVSLTGAGFIHLLENSGDPFQNFENPQRITYWECVYFLLVTMSTVGYGDIYCKTTLARLFMVFFILGGLAMFASYVPEIADLIGARQKYGGQYKSEHGKRHIVVCGYITFESVSHFLQDFLHEDREDVDVEVLFIHRVPPDLELEGLFKRHFTKVEFFQGTVMDSVDLTRVKVDEADACLVLANKYSPDPDAEDAANIMRVISIKNYSADIRVIVQLMQYHNKAYLLNIPSWDWRRGDDVICLAELKLGFIAQSCLAPGFSTMMANLFAMRSFKTSSRAPEWLSYYLCGASMEVYPEILSHSFVGMNYTEAAYLLYTKLGLLLLAIETKDDEKRECNIAINPGPSVLITGHTQGFFIAQSADEVKRAFFYCKSCHADIKDVTLIKKCKCKNLALFRKEIKQIAMMSNSTRKVSMAVMRPTDRRMSEVRNRHREEGRTRRTDRYKRPRVRCDSLESTLDSETTDGSPTEAVPKSYISDSATVEQPIIKMGEMDHQEIKYDSTGMFHWCPPRPIEECVLDRNQAKMTVLNGHVVVCLFADKDSPLIGLRNFVMPLRASNFHYHELKHMVIVGDIEYLKREWRTLYNLPKISILQGSPLSRADLRAVNINNCDMCVILSARVPNPSEDPTLADKEAILASLNIKAMQFEDATSFYSFPQELVGLSPFGNTGMLLRPSVSLGTQVPMITELVNDSNVQFLDQDDDDDPDTELYLTQPFACGTAFAISVLDSLMSTTYFNDSALTLIRTLVTGGATPELELILAEGAGLRGDFSTEERLKNRDRCRVAQIPLVDSCFQAFQTGATYGQVLSQALKEYGMLCIGLYRLHDMAPSELNKRYVITNPPPDLKLLPTDYVYVLQPYDHGLKYPAKQAEQ
>TsuSlo-1.1.7
------------------------------------MTEEERRCLEERKYWCFLLSSIITFCLSMLLVVTYRILNHLCCERKKSSR----RADV-TEPDHRDANGLFPTSASNNTVEKTLLTAAADTQSPQQHQTEEAHVGWMTEAKDWAGELISGQSTTGRILVVLVFVLSIASLIIYFYDASNPHFQVETCIPLSQSPSQQIDLAFNIFFLVYFFIRFIAATDKVWFLLEVYSFVDYFTIPPSFVAIYLERNWLGLRFVRALRLMSVPDILQYLNVLKTCRSIRLTQLLSIFLSVSLTGAGFIHLLENSGDPFQNFENPQRITYWECVYFLLVTMSTVGYGDIYCKTTLARLFMVFFILGGLAMFASYVPEIADLIGARQKYGGQYKSEHGKRHIVVCGYITFESVSHFLQDFLHEDREDVDVEVLFIHRVPPDLELEGLFKRHFTKVEFFQGTVMDSVDLTRVKVDEADACLVLANKYSPDPDAEDAANIMRVISIKNYSADIRVIVQLMQYHNKAYLLNIPSWDWRRGDDVICLAELKLGFIAQSCLAPGFSTMMANLFAMRSFKTLPNMPQWLNDYLRGAGMEMYTEKFSTSFYGMTFPEAADLLYTKLGLLLLAIETKDDEKRECNIAINPGPSVLITGHTQGFFIAQSADEVKRAFFYCKSCHADIKDVTLIKKCKCKNLALFRKEIKQIAMMSNSTRKVSMAVMRPTDRRMSEVRNRHREEGRTRRTDRYKRPRVRCDSLESTLDSETTDGSPTEAVPKSYISDSATVEQPIIKMGEMDHQEIKYDSTGMFHWCPPRPIEECVLDRNQAKMTVLNGHVVVCLFADKDSPLIGLRNFVMPLRASNFHYHELKHMVIVGDIEYLKREWRTLYNLPKISILQGSPLSRADLRAVNINNCDMCVILSARVPNPSEDPTLADKEAILASLNIKAMQFEDATSFYSFPQELVGLSPFGNTGMLLRPSVSLGTQVPMITELVNDSNVQFLDQDDDDDPDTELYLTQPFACGTAFAISVLDSLMSTTYFNDSALTLIRTLVTGGATPELELILAEGAGLRGDFSTEERLKNRDRCRVAQIPLVDSCFQAFQTGATYGQVLSQALKEYGMLCIGLYRLHDMAPSELNKRYVITNPPPDLKLLPTDYVYVLQPYDHGLKYPAKQAEQ
>TsuSlo-1.1.14
------------------------------------MTEEERRCLEERKYWCFLLSSIITFCLSMLLVVTYRILNHLCCERKKSSR----RADV-TEPDHRDANGLFPTSASNNTVEKTLLTAAADTQSPQQHQTEEAHVGWMTEAKDWAGELISGQSTTGRILVVLVFVLSIASLIIYFYDASNPHFQVETCIPLSQSPSQQIDLAFNIFFLVYFFIRFIAATDKVWFLLEVYSFVDYFTIPPSFVAIYLERNWLGLRFSRALRLMTLPDILQYLNIMKTSNAIRLAQLVSIFISVNLTGAGLIHLLENSGDPFQNFENPQRITYWECVYFLLVTMSTVGYGDIYCKTTLARLFMVFFILGGL-------------VGTPLPFA-------------------------FVFD-------------LFI----------------------------------------------------------------------------------------------------------------LGNVRQLC-------------ARNS----------------------------------------------------------------------------------------------------------------------------------------------------------------------------------------------------------------------------------------------------------------------------------------------------------------------------------------------------------------------------------------------------------------------------------------------------------------------------------------------------------------------------------------------------------------------------------------------------------------------
>TsuSlo-1.1.2
------------------------------------MTEEERRCLEERKYWCFLLSSIITFCLSMLLVVTYRILNHLCCERKKSSR----RADV-TEPDHRDANGLFPTSASNNTVEKTLLTAAADTQSPQQHQTEEAHVGWMTEAKDWAGELISGQSTTGRILVVLVFVLSIASLIIYFYDASNPHFQVETCIPLSQSPSQQIDLAFNIFFLVYFFIRFIAATDKVWFLLEVYSFVDYFTIPPSFVAIYLERNWLGLRFSRALRLMTLPDILQYLNIMKTSNAIRLAQLVSIFISVNLTGAGLIHLLENSGDPFQNFENPQRITYWECVYFLLVTMSTVGYGDIYCKTTLARLFMVFFILGGL-------------VGTPLPFA-------------------------FVFD-------------LFI----------------------------------------------------------------------------------------------------------------LGNVRQLC-------------ARNS----------------------------------------------------------------------------------------------------------------------------------------------------------------------------------------------------------------------------------------------------------------------------------------------------------------------------------------------------------------------------------------------------------------------------------------------------------------------------------------------------------------------------------------------------------------------------------------------------------------------
>Tsu1.1.5
------------------------------------MTEEERRCLEERKYWCFLLSSIITFCLSMLLVVTYRILNHLCCERKKSSR----RADV-TEPDHRDANGLFPTSASNNTVEKTLLTAAADTQSPQQHQTEEAHVGWMTEAKDWAGELISGQSTTGRILVVLVFVLSIASLIIYFYDASNPHFQVETCIPLSQSPSQQIDLAFNIFFLVYFFIRFIAATDKVWFLLEVYSFVDYFTIPPSFVAIYLERNWLGLRFSRALRLMTLPDILQYLNIMKTSNAIRLAQLVSIFISVNLTGAGLIHLLENSGDPFQNFENPQRITYWECVYFLLVTMSTVGYGDIYCKTTLARLFMVFFILGGL-------------VGTPLPFA-------------------------FVFD-------------LFI----------------------------------------------------------------------------------------------------------------LGNVRQLC-------------ARNS----------------------------------------------------------------------------------------------------------------------------------------------------------------------------------------------------------------------------------------------------------------------------------------------------------------------------------------------------------------------------------------------------------------------------------------------------------------------------------------------------------------------------------------------------------------------------------------------------------------------
>TsuSlo-1.1.10
-------MTESHKGSRSMGFYPLNCNQTAYQHRFEQMTEEERRCLEERKYWCFLLSSIITFCLSMLLVVTYRILNHLCCERKKSSR----RADV-TEPDHRDANGLFPTSASNNTVEKTLLTAAADTQSPQQHQTEEAHVGWMTEAKDWAGELISGQSTTGRILVVLVFVLSIASLIIYFYDASNPHFQVETCIPLSQSPSQQIDLAFNIFFLVYFFIRFIAATDKVWFLLEVYSFVDYFTIPPSFVAIYLERNWLGLRFSRALRLMTLPDILQYLNIMKTSNAIRLAQLVSIFISVNLTGAGLIHLLENSGDPFQNFENPQRITYWECVYFLLVTMSTVGYGDIYCKTTLARLFMVFFILGGL-------------VGTPLPFA-------------------------FVFD-------------LFI----------------------------------------------------------------------------------------------------------------LGNVRQLC-------------ARNS----------------------------------------------------------------------------------------------------------------------------------------------------------------------------------------------------------------------------------------------------------------------------------------------------------------------------------------------------------------------------------------------------------------------------------------------------------------------------------------------------------------------------------------------------------------------------------------------------------------------
>TsuSlo-1.1.9
------------------------------------MTEEERRCLEERKYWCFLLSSIITFCLSMLLVVTYRILNHLCCERKKSSR----RADV-TEPDHRDANGLFPTSASNNTVEKTLLTAAADTQSPQQHQTEEAHVGWMTEAKDWAGELISGQSTTGRILVVLVFVLSIASLIIYFYDASNPHFQVETCIPLSQSPSQQIDLAFNIFFLVYFFIRFIAATDKVWFLLEVYSFVDYFTIPPSFVAIYLERNWLGLRFSRALRLMTLPDILQYLNIMKTSNAIRLAQLVSIFISVNLTGAGLIHLLENSGDPFQNFENPQRITYWECVYFLLVTMSTVGYGDIYCKTTLARLFMVFFILGGLAMFASYVPEIADLIGARQKYGGQYKSEHGKRHIVVCGYITFESVSHFLQDFLHEDREDVDVEVLFIHRVPPDLELEGLFKRHFTKVEFFQGTVMDSVDLTRVKVDEADACLVLANKYSPDPDAEDAANIMRVISIKNYSADIRVIVQLMQYHNKAYLLNIPSWDWRRGDDVICLAELKLGFIAQSCLAPGFSTMMANLFAMRSFKTLPNMPQWLNDYLRGAGMEMYTEKFSTSFYGMTFPEAADLHELPNGSVTTYAGQVWKCTLRFCRTVLSG-----------------------------------------------------------------------------------------------------------------------------------------------------------------------------------------------------------------------------------------------------------------------------------------------------------------------------------------------------------------------------------------------------------------------------------------------------------------------------------------------------------------------------------------------
>
*********:*--------------------------------------------------------------------------------------------------------------------------------------------------------------------------------------------------------------------------------------------------------------------------------------------------------------------------------------------------------------------------------------------------------------------------------------------------------------------------------------------------------------------------------------------------------------------------------------------------------------------------------------------------------------------------------------------------------------------------------------------------------------------------------------------------------------------------------------------------------------------------------------------------------------------------------------------------------------------------------------------------------------------------------------------------------------------------------------------------------------------------------------------------------------------------------------------------
